# Supplementary material for: Further Exploring the TRRAP Genotype–Phenotype Correlations: Report of Three New Patients With A Focus on Skeletal Anomalies
Source: Clin Genet. 2025 Jun 29;109(1):181–7. doi: 10.1111/cge.70013 (PMC12674977; doi:10.1111/cge.70013)
Supplement: Supplementary file 2 — Table S1. Clinical features of patients sharing the same pathogenic variant. [file CGE-109-181-s003.xlsx]

## Sheet: Tabelle1
	Table S1. Clinical features of patients sharing the same pathogenic variant.
		Variant A		Variant B
	Clinical Feature	Patient 17, Cogné et al.2	Patient 1, this report	Patient 20, Cogné et al.2	Patient 21, Cogné et al.2	Patient 2, this report
	Age (last evaluation)	8.5 y	10 y 10 m	10 y	11 y	5 y 4 m
	Gender	M	F	F	M	M
	IUGR	NA	-	NA	NA	+
	DD	speech delay	+	speech delay	+	+
	ID	-	+ (severe)	IQ>70	+ (mild)	NA
	ASD	+	ASD features	ASD	ASD features	-
	Seizures	NA	+	NA	possibly fever convulsions	-
	Facial dysmorphisms	-	+	+	+	+
	Short stature	-	-	+	-	+
	Scoliosis	-	+	-	-	-
	Microcephaly	-	-	-	-	-
	Polydactyly	-	preaxial, right hand	-	postaxial, left hand	-
	Clinodactyly	-	5th toes	-	-	-
	Tapered fingers	-	+	-	-	+
	Short fingers	-	-	-	-	+
	Pes planus	-	+	-	-	-
	Feeding difficulties	-	-	-	+	+
	Brain MRI anomalies	NA	Chiari I	NA	-	NA
	Congenital heart defects	NA	-	NA	NA	-
	Urinary malformations	NA	-	NA	NA	NA
	Genital malformations	-	-	-	-	-
	Hearing impairment	-	-	-	-	-
	Ocular anomalies	-	-	-	strabismus	severe astigmatism
	Variant A= NM_001244580.1:c.5575C>T, p.(Arg1859Cys). Variant B= NM_001244580.1:c.5647G>A, p.(Gly1883Arg).
	Abbreviations: ASD: autism spectrum disorder, DD: developmental delay, EEG: electroencephalogram, ID: intellectual disability, IUGR: intrauterine growth restriction, MRI: magnetic resonance imaging, NA: not applicable
	Patient #3 from the present study was not included in this table, because she harbors a novel variant.
