# Supplementary material for: Further Exploring the TRRAP Genotype–Phenotype Correlations: Report of Three New Patients With A Focus on Skeletal Anomalies
Source: Clin Genet. 2025 Jun 29;109(1):181–7. doi: 10.1111/cge.70013 (PMC12674977; doi:10.1111/cge.70013)
Supplement: Supplementary file 3 — Table S2. Clinical comparison of syndromes associated with abnormal histone acetylation. [file CGE-109-181-s002.xlsx]

## Sheet: Tabelle1
Table S2. Clinical comparison of syndromes associated with abnormal histone acetylation.
	Rubinstein-Taybi syndrome	Menke–Hennekam syndrome	Arboleda-Tham syndrome	Genitopatellar syndrome	SBBYSS syndrome	Neurodevelopmental disorder with central hypotonia and dysmorphic facies‡	Cornelia de Lange syndrome 5
Syndrome	CREBBP, EP300	CREBBP, EP300	KAT6A	KAT6B	KAT6B	HDAC4	HDAC8
Gene(s)	histone acetyltransferases, scaffolding and binding functions	histone acetyltransferases, scaffolding and binding functions	histone acetyltransferase, coactivator of several transcription factors	histone acetyltransferase, transcriptional activation and repression activity	histone acetyltransferase, transcriptional activation and repression activity	hystone deacetylase	hystone deacetylase
Protein function(s)	AD	AD	AD	AD	AD	AD	XLD
Inheritance
Skeletal anomalies	++ (broad and angulated thumbs, broad terminal phalanges, preaxial polydactyly, syndactyly, fifth finger clinodactyly)	+/- (fifth finger clinodactyly, tapered fingers)†	+/- (brachydactyly, fifth finger clinodactyly)	+/- (radial anomalies, brachydactyly, long thumbs)	++ (long thumbs, preaxial and postaxial polydactyly, clinodactyly, brachydactyly)	-	++ (small hands, oligodactyly, adactyly, fifth finger brachy/clinodactyly, proximally placed thumbs)
*Hands and upper limbs	++ (broad and angulated halluces, broad terminal phalanges, preaxial polydactyly, syndactyly, pes planus)	+/- (clinodactyly, syndactyly, sandal gap, overlapping toes, broad halluces)	+/- (brachydactyly, clinodactyly)	++ (patellar hypoplasia/agenesis, long halluces)	++ (long halluces, preaxial and postaxial polydactyly, clinodactyly, brachydactyly, patellar hypoplasia/agenesis)	-	++ (small feet, brachydactyly, clinodactyly)
*Feet and lower limbs	+ (kypho/scoliosis, cervical vertebral anomalies)	+/- (kypho/scoliosis)	+/- (kypho/scoliosis)	+/- (kypho/scoliosis, anomalies of the ribs, pelvic anomalies)	+/- (pelvic anomalies)	++ (kypho/scoliosis)	+/- (kypho/scoliosis)
*Other
Extraskeletal anomalies	++	++	++	++	++	++	++
*Intellectual disability	++	+	+	++	++	++	++
*Facial dysmorphisms	++	++	+	++	+	-	++
*Microcephaly	++	++	++	+/-	+/-	-	++
*Short stature	+/-	+/-	+/-	+/-	+/-	+	+
*Seizures	++	++	++	+	++	++	++
*Feeding problems	++	++	++	-	-	-	+/-
*Recurrent infections	+	+/-	++	++	++	+/-	+
*Congenital heart defects	+	+/-	+/-	++	+/-	+/-	+/-
*Urinary anomalies	++	++	++	++	++	+	++
*Ocular anomalies	+	+	+/-	+/-	+	-	++
*Hearing impariment	++	+	+	+/-	+	-	++
*Dental anomalies	++	+	+/-	++	+/-	++	+/-
*Brain MRI anomalies	hypertrichosis, obesity from late childhood	contractures	neonatal hypotonia, gastrointestinal reflux, constipation	genital anomalies, contractures, anal anomalies	genital anomalies, lacrimal duct anomalies, hypotonia	hypotonia	delayed closure of the anterior fontanelle, hirsutism
Symbols are related to the prevalence of each clinical feature, according to current literature
Abbreviations: AD: autosomal dominant, MRI: magnetic resonance imaging
† a case of preaxial polydactyly of the left hand was reported3
‡ 7 patients reported to date4
